# Supplementary material for: Type-I collagen produced by distinct fibroblast lineages reveals specific function during embryogenesis and Osteogenesis Imperfecta
Source: Nat Commun. 2021 Dec 10;12:7199. doi: 10.1038/s41467-021-27563-3 (PMC8664945; doi:10.1038/s41467-021-27563-3)
Supplement: Supplementary file 5 — Source Data [file 41467_2021_27563_MOESM5_ESM.xlsx]

## Sheet: Figure 3
200X	Col1 IHC staining
	WT	Embryo #	Positive pixel	Total pixel	%	Average %						Col1a1fapKO	Embryo #	Positive pixel	Total pixel	%	Average %
	Tibia/Fibula	1	466606	3145728	14.833	14.7058						Tibia/Fibula	1	139963	3145728	4.4493	4.28662
		2	492642	3145728	15.6607								2	121045	3145728	3.84792
		3	428561	3145728	13.6236								3	143528	3145728	4.56263
				p	0.0011639
	Femur	1	839177	3145728	26.6767	25.6742						Femur	1	70187	3145728	2.23118	3.83997
		2	801342	3145728	25.474								2	102547	3145728	3.25988
		3	782404	3145728	24.872								3	189651	3145728	6.02884
				p	0.000568687
	Radius/Ulna	1	313241	3145728	9.95766	9.53108						Radius/Ulna	1	73983	3145728	2.35186	2.67499
		2	281473	3145728	8.94779								2	118247	3145728	3.75897
		3	304752	3145728	9.68781								3	60214	3145728	1.91415
				p	0.00148884

## Sheet: Figure 4
	MTS staining (blue pixel indicating collagen)
	WT	Image #	Positive pixel	Total pixel	%	Average %			Col1a1fapKO	Image #	Positive pixel	Total pixel	%	Average %
		1	909828	3145728	28.9227	23.4135				1	475002	3145728	15.0999	14.5548
		2	1135742	3145728	36.1043					2	298752	3145728	9.49707
		3	837131	3145728	26.6117					3	368752	3145728	11.7223
		4	678245	3145728	21.5608					4	668714	3145728	21.2578
		5	1089224	3145728	34.6255					5	268423	3145728	8.53294
		6	496785	3145728	15.7924					6	635401	3145728	20.1989
		7	625755	3145728	19.8922					7	342257	3145728	10.8801
		8	776402	3145728	24.6812					8	412470	3145728	13.1121
		9	287412	3145728	9.13658					9	524752	3145728	16.6814
		10	528713	3145728	16.8073					10	584021	3145728	18.5655
				P value	0.0116077
	Safranin-O/Fast-green staining red pixel indicating cartilage)
	WT	Image #	Positive pixel	Total pixel	%	Average %			Col1a1fapKO	Image #	Positive pixel	Total pixel	%	Average %
		1	14443	3145728	0.459131	0.963208				1	159584	3145728	5.07304	6.29428
		2	61429	3145728	1.95278					2	270483	3145728	8.59842
		3	27338	3145728	0.869052					3	142841	3145728	4.54079
		4	11225	3145728	0.356833					4	189725	3145728	6.0312
		5	32621	3145728	1.03699					5	129871	3145728	4.12849
		6	29145	3145728	0.926495					6	179620	3145728	5.70997
		7	56376	3145728	1.79214					7	215808	3145728	6.86035
		8	18240	3145728	0.579834					8	271505	3145728	8.63091
		9	20493	3145728	0.651455					9	168524	3145728	5.35723
		10	31689	3145728	1.00737					10	252047	3145728	8.01236
				P value	1.10886e-06

## Sheet: Figure 5
		Col1fsp1KO mouse information list
		Mouse ID	Sex	DoB	DoD	Age (day)
		c105	male	2017-01-16	2017-08-07	203
		c369	female	2017-02-22	2017-11-29	280
		c400	female	2017-03-01	2017-10-07	220
		c602	female	2017-04-06	2017-12-12	250
		c604	female	2017-04-06	2017-10-03	180
		c606	male	2017-04-06	2017-10-07	184
		d149	female	2017-06-29	2018-01-10	195
		d399	female	2017-07-29	2018-02-05	191
		d543	female	2017-08-15	2018-01-26	164
		d249	male	2017-07-07	2018-02-18	226
		f23	male	2017-10-22	2018-03-23	152
		F104	male	2017-11-03	2018-03-23	140
		F218	female	2017-11-25	2018-03-27	122
		D150	female	2017-06-29	2018-03-23	267
		C883	female	2017-05-16	2018-04-04	323
		D850	male	2017-09-25	2018-04-12	199
		D147	female	2017-06-29	2018-04-19	294
		D580	female	2017-08-21	2018-05-06	258
		D616	male	2017-08-22	2018-05-08	259
		D152	female	2017-06-29	2018-05-10	315
		D115	female	2017-06-27	2018-04-04	281
		D116	female	2017-06-27	2018-05-10	317
		D120	male	2017-06-27	2018-05-31	338
		C886	male	2017-05-16	2018-06-09	389
		o496	female	2019-12-30	2021-01-06	373
		o500	male	2019-12-30	2020-11-26	332
		Body weight of WT and Col1fspKO mice at various age points
		Female
			P21, postnatal day 21 (weaning).			3-month age		6-month age
		WT	m981	12		25.9		33.9
			m982	7.3		21.8		34.2
			m984	8.9		23.6		36.8
			m636	9.2		22.1		31.7
			m638	7.7		24.3		38.6
			m878	8.8		22.8		35.5
			average	8.98333		23.4167		35.1167
		Col1fspKO	m983	9.3		18.4		21.3
			m637	8.6		17.9		19.6
			m877	7.1		19.7		21.9
			m879	9.5		17.2		19.1
			m880	10.3		18.8		18.7
			m881	8.9		17.6		18.2
			average	8.95		18.2667		19.8
			P value	0.967935		9.57057e-05		7.14799e-07
		Male
			P21, postnatal day 21 (weaning).			3-month age		6-month age
		WT	m986	10.1		31.2		45.9
			m990	9.8		33.6		40.3
			m639	11.4		34.2		42.9
			m882	10.6		30.1		44.8
			m883	12.8		29.8		46.1
			m884	13.7		30.4		41.7
			average	11.4		31.55		43.16
		Col1fspKO	m985	11.3		27.4		24.8
			m987	12.4		28.2		23.1
			m988	11.6		26		23.6
			m989	10.4		27.3		30.4
			m640	12.9		23.6		25.5
			m641	11.5		22.4		26.5
			average	11.6833		25.8167		25.65
			P value	0.70805		0.000955383		2.35085e-07
	Trabecular bone	Dataset	Percent bone volume	Bone surface / volume ratio	Trabecular thickness	Trabecular number	Bone mineral density
			BV/TV	BS/BV	Tb.Th	Tb.N	BMD
	Col1fspKO	1	2.0386	84.9513	0.0424612	0.350575	0.0102485
		2	2.29552	83.8033	0.0567224	0.404694	0.0009564
		3	2.50703	80.0765	0.0613952	0.408342	0.0024628
	WT	1	10.4543	53.7042	0.0798504	1.30924	0.065649
		2	10.7447	51.2166	0.0837941	1.28227	0.0629348
		3	5.72906	64.3731	0.0670901	0.853935	0.0574737
		4	5.29419	64.0017	0.0676358	0.78275	0.0598271
			0.0212997	0.00212377	0.0287461	0.00973402	1.03842e-05		P value (equal variance)
			0.0289269	0.0027081	0.0411383	0.0160305	0.00018314		P value (unequal variance)
			0.0126206	0.248155	0.765678	0.0268988	0.573568		F Test
			Yield Load	Ultimate Load	Post-Yield Energy	Post-Yield Displacement
	WT	1	14.781	19.8505	6.09672	0.345005
		2	15.8268	18.8058	5.67225	0.338745
		3	14.8156	22.5496	6.25995	0.3213
		4	15.203	21.6265	4.13607	0.210005
		5	12.9666	17.9555	4.06384	0.249985
		6	11.1948	15.1244	3.14685	0.23127
		7	17.3059	21.3715	5.48615	0.277505
	Col1fspKO	1	4.46028	7.24396	1.38893	0.238775
		2	2.28495	7.37275	0.324418	0.064055
		3	8.1084	16.8468	0.719627	0.058795
		4	8.12774	13.7023	0.478506	0.045055
		5	8.42022	10.6225	0.856406	0.090025
			0.000116421	0.00135478	2.0103e-05	0.000766237			P value (equal variance)
			0.000759049	0.00640161	2.7383e-05	0.00345116			P value (unequal variance)
			0.442733	0.280658	0.0583958	0.378875			F Test

## Sheet: Figure 6
200X		Safranin-O/Fast-green staining red pixel indicating cartilage)									200X
	Mouse ID	Image #	Positive pixel	Total pixel	%	Average %						Mouse ID	Image #	Positive pixel	Total pixel	%	Average %
WT	c609	1	63231	3145728	2.01006	1.87186					Col1fspKO	c604	1	440954	3145728	14.0176	15.0035
		2	53193	3145728	1.69096								2	576214	3145728	18.3173
		3	60227	3145728	1.91456								3	398741	3145728	12.6756
	c618	1	56920	3145728	1.80944	1.7738						c400	1	489545	3145728	15.5622	16.801
		2	49075	3145728	1.56005								2	501247	3145728	15.9342
		3	61402	3145728	1.95192								3	594752	3145728	18.9067
	f293	1	98290	3145728	3.12455	2.29076						f292	1	326985	3145728	10.3946	12.3254
		2	64692	3145728	2.0565								2	443041	3145728	14.0839
		3	53201	3145728	1.69121								3	393147	3145728	12.4978
				P value		0.00946008

## Sheet: Figure 7
200X		Ly6g immunofluorescence staining
	WT group								Col1fspKO group
	Mouse ID	Image #	Positive pixel	Total pixel	%	Average %			Mouse ID	Image #	Positive pixel	Total pixel	%	Average %
	c609	1	3565	262144	1.35994	1.4478			c604	1	12905	262144	4.92287	4.70988
		2	4982	262144	1.90048					2	10177	262144	3.88222
		3	2839	262144	1.08299					3	13958	262144	5.32455
	c618	1	3005	262144	1.14632	1.78134			c400	1	18647	262144	7.11327	7.55806
		2	6987	262144	2.66533					2	19748	262144	7.53326
		3	4017	262144	1.53236					3	21044	262144	8.02765
	f293	1	6421	262144	2.44942	1.90493			f292	1	16875	262144	6.4373	6.12462
		2	5214	262144	1.98898					2	16404	262144	6.25763
		3	3346	262144	1.2764					3	14887	262144	5.67894
	d150	1	3839	262144	1.46446	1.47998			d151	1	14782	262144	5.63889	6.45129
		2	2586	262144	0.986481					2	18972	262144	7.23724
		3	5214	262144	1.98898					3	16981	262144	6.47774
	d249	1	2621	262144	0.999832	1.02908			d153	1	9247	262144	3.52745	4.57611
		2	1924	262144	0.733948					2	16462	262144	6.27975
		3	3548	262144	1.35345					3	10279	262144	3.92113
					P value	0.000961055

## Sheet: Figure S7
	Cortical bone	Dataset	Cortical bone thickness	Bone surface / volume ratio	Total area	Cortical bone area	Marrow area	Cortical bone area/ Total area	Bone mineral density
			Ct.Th	BS/BV	Tt.Ar	Ct.Ar	Ma.Ar	Ct.Ar/Tt.Ar	BMD
	Col1fspKO	1	0.0224423	89.1174	0.68012	0.0767888	0.603331	0.112905	1.35428
		2	0.0226774	88.1936	0.714692	0.0752878	0.639404	0.105343	1.38251
		3	0.0226414	88.3339	0.757394	0.082024	0.67537	0.108298	1.3869
	WT	1	0.0234024	85.4613	0.941868	0.0994788	0.84239	0.105619	1.41719
		2	0.0234057	85.4493	0.944726	0.0996621	0.845064	0.105493	1.42175
		3	0.0233086	85.8054	0.932884	0.101898	0.830986	0.109229	1.4111
		4	0.0232272	86.1058	0.87717	0.0985177	0.778652	0.112313	1.40235
			0.000224783	0.000234878	0.000553779	8.84431e-05	0.000749699	0.807561	0.0114421		P value (equal variance)
			0.00198222	0.00255485	0.00188708	0.00436095	0.00201882	0.814834	0.0474798		P value (unequal variance)
			0.516024	0.456512	0.711355	0.174827	0.764354	0.758396	0.252627		F Test

## Sheet: Figure S9
	Body weight of WT and Col1smaKO mice at various age points							Body weight of WT and Col1cdh5KO mice at various age points
	Female							Female
		Mouse ID	12-month age body weight (g)						Mouse ID	12-month age body weight (g)
	WT	f370	36.8					WT	b142	28.8
		f675	32.1						b144	26.2
		f677	35.7						b163	29.5
		f728	39.2						b164	33.2
		f783	33.4						b202	32.4
		f784	31.8						b203	30.8
		average	34.8333						average	30.15
	Col1smaKO	f371	30.5					Col1cdh5KO	b143	29.1
		f678	39.5						b145	27.6
		f729	34.2						b146	28.2
		f730	32.8						b162	29.9
		f782	36.2						b201	33.2
		f785	34.7						b204	34.1
		average	34.65						average	30.35
		P value	0.91743						P value	0.897535
	Male							Male
		Mouse ID	12-month age body weight (g)						Mouse ID	12-month age body weight (g)
	WT	f547	35.1					WT	b148	39.6
		f548	41.2						b145	38.4
		f731	39.4						b146	37.2
		f732	45.2						b165	40.8
		f786	46.8						b167	42.6
		f847	40.6						b206	43.2
		average	41.3833						average	40.3
	Col1smaKO	f374	44.8					Col1cdh5KO	b147	44.2
		f462	39.1						b166	40.5
		f546	38.6						b168	38.9
		f682	42.9						b169	39.4
		f788	46.2						b170	41.2
		f846	40.5						b205	39.7
		average	42.0167						average	40.65
		P value	0.77309						P value	0.783697
